# Supplementary material for: The penta-EF-hand protein Pef1 of Candida albicans functions at sites of membrane perturbation to support polarized growth and membrane integrity
Source: G3 (Bethesda). 2026 Apr 1;16(6):jkag075. doi: 10.1093/g3journal/jkag075 (PMC13232526; doi:10.1093/g3journal/jkag075)
Supplement: jkag075_Supplementary_Data [file jkag075_supplementary_data.zip]

Archive with 7 entries (7 files):
- Figure_S1_G3-2026-406655.pdf
- Figure_S2_G3-2026-406655.pdf
- Figure_S3_G3-2026-406655.pdf
- Figure_S4_G3-2026-406655.pdf
- Figure_S5_G3-2026-406655.pdf
- Figure_S6_G3-2026-406655.pdf
- Table_S1_G3-2026-406655.pdf
